# Supplementary material for: Long read transcriptome sequencing of a sugarcane hybrid and its progenitors, Saccharum officinarum and S. spontaneum
Source: Front Plant Sci. 2023 Aug 14;14:1199748. doi: 10.3389/fpls.2023.1199748 (PMC10469502; doi:10.3389/fpls.2023.1199748)
Supplement: Supplementary file 1 [file DataSheet_1.xlsx]

## Sheet: S.Fig1ABC
									Supplementary Figure 1A-C. Blast hits for the transcriptomes BC, SP and 11
									Total no. of transcripts	49908	119662	92500
										SP	BC	11
									Sorghum	14481	33715	26703
									Panicum halli	4	672	431
									Zea mays	2621	7568	4907
									Oryza sativa	127	714	292
									O. brachyantha	8	69	39
									Oryza	187	889	408
									Miscanthus	25439	57247	47050
									S.spont	993	469	767
									S.hybrid	2588	5527	4956
									S.hybrid R570	1285	2879	2454
									Brachypodium	68	105	53
									P.virgatum	531	1891	1217
									Eragrostis curvula	109	323	207
									Triticum sp	126	365	207
									Setaria	368	1068	642
									Serratia	23	479	193

## Sheet: S.Fig2A-F
		Supplementary Figure 2. A) Conserved domains on the SPS transcripts 1) 11, 2) BC and 3) SP ;B)Nucleotide alignment of SPS transcripts from 11, BC and SP
	A
													C
	B
																										D
																															F
															E

## Sheet: S.Fig3A-D
	Supplementary Figure 3A-E .Expression profiling of SPS transcripts from different tissues using SP, BC and 11 as reference for RNA Seq analysis
A
B
C
D
SPSB	11
Feature ID	LEAF 1	LEAF 5	ROOT	TOP	MIDDLE	BOTTOM		SPSA	BC							sugar phosphate translocator	LEAF 1	LEAF5	ROOT	TOP	MIDDLE	BOTTOM
UnnamedSample_HQ_transcript/21714	1	24.77	1	1.28	0	0		Feature ID	LEAF 1	LEAF 5	ROOT	TOP	MIDDLE	BOTTOM		SP_HQ_transcript/31459	5.13	24.45	23.28	9.84	12.83	2.45
UnnamedSample_HQ_transcript/27096	0	21.9	0	4.86	1.6	0		UnnamedSample_HQ_transcript/96844	0	0.41	3.67	6.39	14.52	0		BC_HQ_transcript/66301	1.21	0	4.29	3.11	4.53	0
UnnamedSample_HQ_transcript/24948	0	4.12	0	2.28	0	0		UnnamedSample_HQ_transcript/14747	0.19	0	0.58	1.9	4.5	0		11_HQ_transcript/83796	0	2.56	8.45	1.42	6.57	1.28
UnnamedSample_HQ_transcript/35902	0	2.44	0	0	0	0.39		UnnamedSample_HQ_transcript/6432	0.64	0.17	0.75	0.98	2.67	0
UnnamedSample_HQ_transcript/24995	0	1.37	0	0	0	0		UnnamedSample_HQ_transcript/20302	1	0.63	0.31	2.04	2.23	0
UnnamedSample_HQ_transcript/28057	0	0.41	0	2.58	0.41	0		UnnamedSample_HQ_transcript/7774	0	0	1.17	0	0.92	0
UnnamedSample_HQ_transcript/24677	0	0	0	0	1.17	0		UnnamedSample_HQ_transcript/17089	0	0	0.3	0	0.71	0
								UnnamedSample_HQ_transcript/54913	0	0	0.22	0	0.52	0
SPSB	BC
Feature ID	LEAF 1	LEAF 5	ROOT	TOP	MIDDLE	BOTTOM		SPS B	SP
UnnamedSample_HQ_transcript/18360	4.88	30.63	0	1.6	0.73	0		Feature ID	LEAF 1	LEAF 5	ROOT	TOP	MIDDLE	BOTTOM
UnnamedSample_HQ_transcript/25611	1.48	10.56	0	0	0	0		UnnamedSample_HQ_transcript/6146	12.7	0	0	4.16	0	0
UnnamedSample_HQ_transcript/21135	0.41	4.52	0	0	0	0		UnnamedSample_HQ_transcript/7050	9.88	0	0	1.83	0	0
UnnamedSample_HQ_transcript/57268	0	3.58	0	0	0	0		UnnamedSample_HQ_transcript/8985	4.47	0	0	0.66	0	0
UnnamedSample_HQ_transcript/66227	0	0.96	0	0	0	0		UnnamedSample_HQ_transcript/4376	4.12	0.22	0	1.41	0	0
UnnamedSample_HQ_transcript/29762	0	0.94	0	0.45	0	0		UnnamedSample_HQ_transcript/15227	0.77	0	0	0	0	0
								UnnamedSample_HQ_transcript/7842	0.65	0	0	0	0	0
								UnnamedSample_HQ_transcript/7588	0.32	0	0	0	0	0
								UnnamedSample_HQ_transcript/10767	0	0	0.57	0	0	0
SPSA	SP
Feature ID	LEAF 1	LEAF 5	ROOT	TOP	MIDDLE	BOTTOM
UnnamedSample_HQ_transcript/2560	0	2.2	1.33	0	10.23	0		SP-SPS-II
UnnamedSample_HQ_transcript/2924	0.82	2.4	0.44	2.36	8.78	0		Feature ID	LEAF 1	LEAF 5	ROOT	TOP	MIDDLE	BOTTOM
UnnamedSample_HQ_transcript/5068	0	0	3.88	0	3.2	0		UnnamedSample_HQ_transcript/2811	0	2.98	0.88	1.04	3.88	0
UnnamedSample_HQ_transcript/6932	0.95	0.7	7.72	0	1.13	0
UnnamedSample_HQ_transcript/2728	0	1.19	0.44	0	0.97	0
UnnamedSample_HQ_transcript/12510	0	0	0	0	0	0
UnnamedSample_HQ_transcript/12944	0	0	0	0	0	0		SPS	11
UnnamedSample_HQ_transcript/14666	0	0	0	0	0	0		Feature ID	LEAF 1	LEAF 5	ROOT	TOP	MIDDLE	BOTTOM
UnnamedSample_HQ_transcript/15058	0	0	0	0	0	0		UnnamedSample_HQ_transcript/42320	6.3	21.83	10.21	9.22	23.64	17.86
UnnamedSample_HQ_transcript/20845	2.13	0	0	0	0	4.07		UnnamedSample_HQ_transcript/47721	2.04	2.25	4.48	3.39	2.5	7.87
								UnnamedSample_HQ_transcript/37378	0	0	2.65	1.5	5.32	6.98
								UnnamedSample_HQ_transcript/18388	0	1.81	3.91	3.68	8.67	5.38
								UnnamedSample_HQ_transcript/28840	0	4.7	5.17	3.95	5.7	2.85
SPS	SP							UnnamedSample_HQ_transcript/20207	0	1.3	0	3.05	2.59	1.94
Feature ID	LEAF 1	LEAF 5	ROOT	TOP	MIDDLE	BOTTOM		UnnamedSample_HQ_transcript/20984	3.1	5.52	2.98	0	0	1.66
UnnamedSample_HQ_transcript/20319	39.29	16.73	29.44	14.99	27.91	20.17		UnnamedSample_HQ_transcript/20456	0	0	0	0	4.85	0
UnnamedSample_HQ_transcript/8368	16.52	20.34	26.77	17.42	33.62	0		UnnamedSample_HQ_transcript/42381	0	0.23	0	0.22	2.77	0
UnnamedSample_HQ_transcript/6138	4.64	0.45	1.5	1.19	2.21	1.48
UnnamedSample_HQ_transcript/17936	3.64	0	0	0	0	0
UnnamedSample_HQ_transcript/7720	2.67	4.4	5.4	0	0	0
UnnamedSample_HQ_transcript/15818	1.16	1.99	1.88	1.49	0	0
UnnamedSample_HQ_transcript/18798	0	0	1.33	1.58	0	0
UnnamedSample_HQ_transcript/23218	0	0	4.32	0	3.17	0
UnnamedSample_HQ_transcript/27443	0	4.93	0	0	0	0
UnnamedSample_HQ_transcript/31353	0	3.01	9.15	2.46	7.33	0
UnnamedSample_HQ_transcript/7514	0	0	2.61	4.32	2.88	0
UnnamedSample_HQ_transcript/9594	0	0	0	0	0	14.41
SPS-II	11
Feature ID	LEAF 1	LEAF 5	ROOT	TOP	MIDDLE	BOTTOM
UnnamedSample_HQ_transcript/7146	0	0	1.36	0	0.61	1.86
UnnamedSample_HQ_transcript/14630	0	0.17	0	0.34	0	0
UnnamedSample_HQ_transcript/14850	0	0	0	0	0	0
UnnamedSample_HQ_transcript/16050	0	0	0	0	0.35	0
UnnamedSample_HQ_transcript/7822	0	0	0	0	0	0
UnnamedSample_HQ_transcript/8634	0	0	0	0	0	0
UnnamedSample_HQ_transcript/9698	0	0	0	0	0	0
SPS	BC
Feature ID	LEAF 1	LEAF 5	ROOT	TOP	MIDDLE	BOTTOM
UnnamedSample_HQ_transcript/47786	6.97	13.93	5.89	15.38	10.5	3.76
UnnamedSample_HQ_transcript/36363	2.15	7.6	5.44	11.26	10.69	2.01
UnnamedSample_HQ_transcript/56990	1.73	3.06	2.04	5.92	3.77	0
UnnamedSample_HQ_transcript/49656	0	0	0	4.32	0	0
UnnamedSample_HQ_transcript/17556	2.5	3.68	0	3.95	3.59	0
UnnamedSample_HQ_transcript/21083	3.79	2.12	5.32	2.86	4.46	0
UnnamedSample_HQ_transcript/43527	0.51	0	0	1.55	0	0
UnnamedSample_HQ_transcript/30519	0.22	1.42	0	0.92	4.17	0
UnnamedSample_HQ_transcript/113790	2.45	0	0	0	0	0
UnnamedSample_HQ_transcript/17882	0	0	3.19	0	0	2.17
UnnamedSample_HQ_transcript/53418	0	1.45	0	0	0	0
UnnamedSample_HQ_transcript/76991	0	0.36	0.79	0	0	0
UnnamedSample_HQ_transcript/81047	2.05	3.98	0.54	0	0	1.91

## Sheet: S.Fig4A-E
			Supplementary Figure 4A-E. Expression profiling of stress related transcripts from BC, SP and 11
11
Feature ID	RPKM	RPKM	Description											BC										SP
UnnamedSample_HQ_transcript/35743	7626.66	6435.4	KAF1856225.1__hypothetical__protein__Lal_00046827__[Lupinus__albus]											Feature ID	RPKM	RPKM	Description							Feature ID	RPKM	RPKM
UnnamedSample_HQ_transcript/61461	768.69	419.96	XP_002442353.1__probable__mediator__of__RNA__polymerase__II__transcription__subunit__37c__[Sorghum__bicolor]											UnnamedSample_HQ_transcript/120472	12983.1	11057.8	CAD6211049.1__unnamed__protein__product__[Miscanthus__lutarioriparius]							UnnamedSample_HQ_transcript/42569	912.6	345.49
UnnamedSample_HQ_transcript/66373	1224.2	408.4	GJN32534.1__hypothetical__protein__PR202_gb21048__[Eleusine__coracana__subsp.__coracana]											UnnamedSample_HQ_transcript/120457	9616.13	2667.29	CAD6219794.1__unnamed__protein__product__[Miscanthus__lutarioriparius]							UnnamedSample_HQ_transcript/43029	813	1170.14
UnnamedSample_HQ_transcript/79132	4862.46	4128.66	ROT79943.1__senescence-associated__protein__[Penaeus__vannamei]											UnnamedSample_HQ_transcript/115894	9473.88	8427.39	AIW00099.1__metallothionein__type__1__[Saccharum__hybrid__cultivar__ROC20]							UnnamedSample_HQ_transcript/43605	1472.36	742.86
UnnamedSample_HQ_transcript/81512	823.38	1018.83	ABU63160.1__elongation__factor__[Saccharum__officinarum]											UnnamedSample_HQ_transcript/120456	7227.4	4509.57	BAB33421.1__putative__senescence-associated__protein,__partial__[Pisum__sativum]							UnnamedSample_HQ_transcript/45713	2435.4	1600.79
UnnamedSample_HQ_transcript/85219	5107.97	3984.07	KAF1856225.1__hypothetical__protein__Lal_00046827__[Lupinus__albus]											UnnamedSample_HQ_transcript/120626	7112.45	504.63	KAF1854748.1__hypothetical__protein__Lal_00045027__[Lupinus__albus]							UnnamedSample_HQ_transcript/46221	2136.23	430.59
UnnamedSample_HQ_transcript/87532	2439.99	541.51	CAD6211049.1__unnamed__protein__product__[Miscanthus__lutarioriparius]											UnnamedSample_HQ_transcript/81488	4205.09	2138.2	AGO97076.1__ascorbate__peroxidase__[Saccharum__hybrid__cultivar__GT28]							UnnamedSample_HQ_transcript/47092	715.33	374.11
UnnamedSample_HQ_transcript/89066	1076.11	741.76	CAD6266482.1__unnamed__protein__product__[Miscanthus__lutarioriparius]											UnnamedSample_HQ_transcript/85628	4051.73	3420.39	KAG0535754.1__hypothetical__protein__BDA96_03G006000__[Sorghum__bicolor]							UnnamedSample_HQ_transcript/48205	1216.55	572.83
UnnamedSample_HQ_transcript/90149	919.28	273.19	XP_021311874.1__transcription__factor__TCP20__[Sorghum__bicolor]											UnnamedSample_HQ_transcript/115079	3820.91	3097.61	XP_021311874.1__transcription__factor__TCP20__[Sorghum__bicolor]							UnnamedSample_HQ_transcript/48455	777.59	435.34
UnnamedSample_HQ_transcript/90629	704.4	244.39	ACC59097.1__aquaporin__[Saccharum__officinarum]											UnnamedSample_HQ_transcript/119447	3063.98	808.61	KAF1854748.1__hypothetical__protein__Lal_00045027__[Lupinus__albus]							UnnamedSample_HQ_transcript/48474	765.66	52.96
UnnamedSample_HQ_transcript/90890	1717.17	1140.82	KAF1855775.1__hypothetical__protein__Lal_00045043__[Lupinus__albus]											UnnamedSample_HQ_transcript/104500	2579.71	572.75	AIW00099.1__metallothionein__type__1__[Saccharum__hybrid__cultivar__ROC20]							UnnamedSample_HQ_transcript/48586	1056.21	203.19
UnnamedSample_HQ_transcript/91086	837.67	172.35	CAD6340739.1__unnamed__protein__product__[Miscanthus__lutarioriparius]											UnnamedSample_HQ_transcript/119942	2550.55	1069.45	AFC88826.1__histone__H1-like__protein__[Miscanthus__sinensis]							UnnamedSample_HQ_transcript/49042	721.6	339.65
UnnamedSample_HQ_transcript/91326	664.06	376.2	XP_002466747.1__dnaJ__protein__homolog__[Sorghum__bicolor]											UnnamedSample_HQ_transcript/119698	2080.39	956.7	XP_002462882.1__GTPase__activating__protein__1__[Sorghum__bicolor]							UnnamedSample_HQ_transcript/49353	745.68	103.27
UnnamedSample_HQ_transcript/91658	1068.84	460.56	XP_003574865.1__polyubiquitin__[Brachypodium__distachyon]											UnnamedSample_HQ_transcript/120384	1932.01	695.32	KAF1854748.1__hypothetical__protein__Lal_00045027__[Lupinus__albus]							UnnamedSample_HQ_transcript/49417	791.44	981.13
UnnamedSample_HQ_transcript/92043	948.81	376.28	CAD6266482.1__unnamed__protein__product__[Miscanthus__lutarioriparius]											UnnamedSample_HQ_transcript/120027	1858.49	2175.4								UnnamedSample_HQ_transcript/49494	1597.52	1053.85
UnnamedSample_HQ_transcript/92316	900.24	561.92	KAG0535754.1__hypothetical__protein__BDA96_03G006000__[Sorghum__bicolor]											UnnamedSample_HQ_transcript/120059	1784.47	504.87	TVU46441.1__hypothetical__protein__EJB05_05980__[Eragrostis__curvula]							UnnamedSample_HQ_transcript/49663	926.07	626.5
UnnamedSample_HQ_transcript/92624	730.9	927.67	AGT16352.1__40S__ribosomal__protein__S3a__[Saccharum__hybrid__cultivar__R570]											UnnamedSample_HQ_transcript/118830	1688.56	771.28	CAD6215276.1__unnamed__protein__product__[Miscanthus__lutarioriparius]							UnnamedSample_HQ_transcript/49695	815.64	672.34
UnnamedSample_HQ_transcript/92649	753.32	633.69	AGO97076.1__ascorbate__peroxidase__[Saccharum__hybrid__cultivar__GT28]											UnnamedSample_HQ_transcript/119137	1688.56	535.11	XP_039840750.1__uncharacterized__protein__LOC120700565__[Panicum__virgatum]							UnnamedSample_HQ_transcript/49742	1598.2	1718.36
UnnamedSample_HQ_transcript/92723	797.72	955.25	XP_002463451.1__L-ascorbate__peroxidase__2,__cytosolic__[Sorghum__bicolor]											UnnamedSample_HQ_transcript/113705	1502.08	905.46	TVU38613.1__hypothetical__protein__EJB05_11997,__partial__[Eragrostis__curvula]							UnnamedSample_HQ_transcript/49897	2764.59	13.51
UnnamedSample_HQ_transcript/92748	710.25	947.73	AGT16039.1__60S__ribosomal__protein__[Saccharum__hybrid__cultivar__R570]											UnnamedSample_HQ_transcript/120411	1498.82	1762.1	CAD6340646.1__unnamed__protein__product__[Miscanthus__lutarioriparius]							UnnamedSample_HQ_transcript/49952	1122.09	658
UnnamedSample_HQ_transcript/92857	704.82	551.76	CAD6333447.1__unnamed__protein__product__[Miscanthus__lutarioriparius]											UnnamedSample_HQ_transcript/119777	1433.48	188.79	CAD6270828.1__unnamed__protein__product__[Miscanthus__lutarioriparius]							UnnamedSample_HQ_transcript/50025	1266.57	1417.73
UnnamedSample_HQ_transcript/93066	778.35	449.58	TVU08160.1__hypothetical__protein__EJB05_41551,__partial__[Eragrostis__curvula]											UnnamedSample_HQ_transcript/120622	1276.1	1048.67	XP_002450352.1__abscisic__stress-ripening__protein__2__[Sorghum__bicolor]							UnnamedSample_HQ_transcript/50065	900.3	1733.45
UnnamedSample_HQ_transcript/93166	1248.98	1120.73	NP_001148222.1__ubiquitin-conjugating__enzyme__E2-17__kDa__[Zea__mays]											UnnamedSample_HQ_transcript/118203	1184.84	1471.33	XP_002457411.1__16.9__kDa__class__I__heat__shock__protein__1__[Sorghum__bicolor]							UnnamedSample_HQ_transcript/50127	745.05	830.08
UnnamedSample_HQ_transcript/93216	887.27	272.89	XP_002462882.1__GTPase__activating__protein__1__[Sorghum__bicolor]											UnnamedSample_HQ_transcript/120268	1173.81	1174.56	CAD6333457.1__unnamed__protein__product__[Miscanthus__lutarioriparius]							UnnamedSample_HQ_transcript/50180	2273.68	775.59
UnnamedSample_HQ_transcript/93277	754.91	1169.61	CAD6252113.1__unnamed__protein__product__[Miscanthus__lutarioriparius]											UnnamedSample_HQ_transcript/120502	1147.91	2285.21	XP_021306792.1__actin-depolymerizing__factor__3__[Sorghum__bicolor]							UnnamedSample_HQ_transcript/50191	845.46	1283.85
UnnamedSample_HQ_transcript/93284	1099.98	149.28	TVU46441.1__hypothetical__protein__EJB05_05980__[Eragrostis__curvula]											UnnamedSample_HQ_transcript/82111	1122.68	538.35								UnnamedSample_HQ_transcript/50239	3007.87	375.74
UnnamedSample_HQ_transcript/93285	705.77	307.24	KAG2584276.1__hypothetical__protein__PVAP13_6KG290300__[Panicum__virgatum]											UnnamedSample_HQ_transcript/120583	1041.59	448.97	CAD6245635.1__unnamed__protein__product__[Miscanthus__lutarioriparius]							UnnamedSample_HQ_transcript/50247	938.13	1031.06
UnnamedSample_HQ_transcript/93287	1137.19	748.31	XP_002450352.1__abscisic__stress-ripening__protein__2__[Sorghum__bicolor]											UnnamedSample_HQ_transcript/118091	1033.37	115.43	KAG2642044.1__hypothetical__protein__PVAP13_2KG267700__[Panicum__virgatum]							UnnamedSample_HQ_transcript/50269	1959.84	1507.72
UnnamedSample_HQ_transcript/93340	2443.45	1026.32	KAG0517222.1__hypothetical__protein__BDA96_09G070200__[Sorghum__bicolor]											UnnamedSample_HQ_transcript/120377	1027.78	976.76	AIW00099.1__metallothionein__type__1__[Saccharum__hybrid__cultivar__ROC20]							UnnamedSample_HQ_transcript/50285	822.17	66.71
UnnamedSample_HQ_transcript/93349	5629.28	1404.44	TVU38613.1__hypothetical__protein__EJB05_11997,__partial__[Eragrostis__curvula]											UnnamedSample_HQ_transcript/120238	1022.98	879.58	TVU38613.1__hypothetical__protein__EJB05_11997,__partial__[Eragrostis__curvula]							UnnamedSample_HQ_transcript/50306	925.64	1103.93
UnnamedSample_HQ_transcript/93364	1961.49	559.04	TKV93083.1__hypothetical__protein__SEVIR_9G203000v2__[Setaria__viridis]											UnnamedSample_HQ_transcript/117723	1001.37	584.08	TVU46441.1__hypothetical__protein__EJB05_05980__[Eragrostis__curvula]							UnnamedSample_HQ_transcript/50324	1532.38	1662.08
UnnamedSample_HQ_transcript/93365	4861.25	2512.48	CAD6213995.1__unnamed__protein__product__[Miscanthus__lutarioriparius]											UnnamedSample_HQ_transcript/120495	977.27	147.06	CAF2086565.1__unnamed__protein__product__[Brassica__napus]							UnnamedSample_HQ_transcript/50340	1571.87	1340.85
UnnamedSample_HQ_transcript/93415	646.16	722.22	CAD6340646.1__unnamed__protein__product__[Miscanthus__lutarioriparius]											UnnamedSample_HQ_transcript/112946	945.23	219.64	AFJ44225.1__putative__metallothionein__[Saccharum__hybrid__cultivar__FN-1702]							UnnamedSample_HQ_transcript/50364	1060.84	904.13
UnnamedSample_HQ_transcript/93440	799.46	677.61	ADC30004.1__ferredoxin-3__[Saccharum__hybrid__cultivar__FN-1702]											UnnamedSample_HQ_transcript/120530	945.16	149.5	XP_002445382.1__multiprotein-bridging__factor__1a__[Sorghum__bicolor]							UnnamedSample_HQ_transcript/50378	890.69	1477.34
UnnamedSample_HQ_transcript/93442	6596.96	3266.62	CAD6213995.1__unnamed__protein__product__[Miscanthus__lutarioriparius]											UnnamedSample_HQ_transcript/120070	938.8	650.61	CAD6248493.1__unnamed__protein__product__[Miscanthus__lutarioriparius]							UnnamedSample_HQ_transcript/50382	1276.8	1280.03
UnnamedSample_HQ_transcript/93511	719.61	36.36	AMX81312.1__JRL__[Saccharum__hybrid__cultivar__ROC22]											UnnamedSample_HQ_transcript/120668	919.3	1144.95	ACN25548.1__unknown__[Zea__mays]							UnnamedSample_HQ_transcript/50397	1041.02	1035.09
UnnamedSample_HQ_transcript/93518	645.83	1072.09	AWA45010.1__Profilin-5,__partial__[Saccharum__officinarum]											UnnamedSample_HQ_transcript/120598	898.98	1367.23	XP_021302981.1__60S__acidic__ribosomal__protein__P2B__isoform__X3__[Sorghum__bicolor]							UnnamedSample_HQ_transcript/50398	4219.57	2286.92
UnnamedSample_HQ_transcript/93521	8996.32	4806.09	AIW00099.1__metallothionein__type__1__[Saccharum__hybrid__cultivar__ROC20]											UnnamedSample_HQ_transcript/120452	894.03	1387.95	CAD6248493.1__unnamed__protein__product__[Miscanthus__lutarioriparius]							UnnamedSample_HQ_transcript/50399	11295.4	3141.99
UnnamedSample_HQ_transcript/93541	963.79	782.76	AIW00099.1__metallothionein__type__1__[Saccharum__hybrid__cultivar__ROC20]											UnnamedSample_HQ_transcript/119064	877.93	73.22	XP_002459842.1__ubiquitin-60S__ribosomal__protein__L40-2__[Sorghum__bicolor]							UnnamedSample_HQ_transcript/50402	3751.28	1892.27
UnnamedSample_HQ_transcript/93566	3843.09	2354.81	AIW00099.1__metallothionein__type__1__[Saccharum__hybrid__cultivar__ROC20]											UnnamedSample_HQ_transcript/120464	872.72	102.77	XP_002461568.2__thioredoxin__H1__isoform__X1__[Sorghum__bicolor]							UnnamedSample_HQ_transcript/50427	1342.07	758.51
UnnamedSample_HQ_transcript/93575	9432.07	755.56	AFJ44225.1__putative__metallothionein__[Saccharum__hybrid__cultivar__FN-1702]											UnnamedSample_HQ_transcript/120499	857.36	856.84	AFJ44225.1__putative__metallothionein__[Saccharum__hybrid__cultivar__FN-1702]							UnnamedSample_HQ_transcript/50428	828.58	826.8
UnnamedSample_HQ_transcript/93577	883.88	788.63	AIW00100.1__metallothionein__type__3__[Saccharum__hybrid__cultivar__ROC20]											UnnamedSample_HQ_transcript/88143	849.52	63.95	XP_002466730.1__dehydrin__HIRD11__[Sorghum__bicolor]							UnnamedSample_HQ_transcript/50431	9715.24	755.79
UnnamedSample_HQ_transcript/93585	1656.03	1385.26	XP_002461568.2__thioredoxin__H1__isoform__X1__[Sorghum__bicolor]											UnnamedSample_HQ_transcript/120713	848.99	1390.17	XP_021303390.1__60S__ribosomal__protein__L36-3-like__[Sorghum__bicolor]							UnnamedSample_HQ_transcript/50442	6049.93	3723.22
UnnamedSample_HQ_transcript/93593	727.9	79.01	CAD6268815.1__unnamed__protein__product__[Miscanthus__lutarioriparius]											UnnamedSample_HQ_transcript/120547	847.37	363	ACF81705.1__unknown__[Zea__mays]							UnnamedSample_HQ_transcript/50450	784.91	694.06
UnnamedSample_HQ_transcript/93637	1217.35	526.87	RCV29037.1__hypothetical__protein__SETIT_5G451000v2__[Setaria__italica]											UnnamedSample_HQ_transcript/119970	803.17	289.85	XP_002442353.1__probable__mediator__of__RNA__polymerase__II__transcription__subunit__37c__[Sorghum__bicolor]							UnnamedSample_HQ_transcript/50483	913.93	710.1
UnnamedSample_HQ_transcript/93640	732.14	1080.73	KAG0515787.1__hypothetical__protein__BDA96_10G307700,__partial__[Sorghum__bicolor]											UnnamedSample_HQ_transcript/119786	789.29	72.93	ROT79943.1__senescence-associated__protein__[Penaeus__vannamei]							UnnamedSample_HQ_transcript/50486	903.13	597.17
														UnnamedSample_HQ_transcript/116557	785.17	659.51	AOZ56967.1__MT10,__partial__[Saccharum__hybrid__cultivar__ROC22]							UnnamedSample_HQ_transcript/50495	739.79	345.94

## Sheet: S.Fig5 AB
	Supplementary Figure 5 A,B. Comparative expression pattern of transcript groups in the three genotypes Sugarcane hybrid Co 11015(11), S.spontaneum (SP) and S.officinarum (BC)

## Sheet: S.Table 1ABC
		Supplementary Table 1A-C. Number of transcripts in different categories in the three transcriptomes of SP, BC and 11
		A					B					C
			SP	BC	11			SP	BC	11			SP	BC	11
		retrotransposons	4	142	33		sugar	81	218	174		sucrose synthase	107	204	144
		transcription factors	257	542	612		sucrose	150	274	217		SPS	69	113	67
		transporters	702	1478	1286		trehalose	67	102	323		SPP	11	23	6
		SWEET	25	37	21		xylose	10	34	44		Invertase	38	54	95
		Stress	46	51	83		UDP	164	232	471		vacuolar	112	244	242
		heat stress	19	15	44		galactose	18	47	52		acid invertase	23	2	20
		senescence	36	37	64		glucose	31	39	38		alkaline invertase	13	46	62
		heat shock	210	258	281		cellulose	93	226	423		cytosolic invertase	1	2	5
		dehydration	32	30	56		starch	54	90	101		cellulose synthase	93	226	423
		stomata	5	5	16		callose	24	53	38		starch synthase	54	90	101
		DREB	7		11		lignin	1	0	4		PAL	64	38	119
		metal tolerance	9	24	32		rhamnose	7	25	48		carboxylase	742	351	530
		salt	12	23	26		chlorophyll	81	110	87		TPS	60	100	320
							polyol	47	73	62		TPP	7	2	3
												F5H	3	8	10
												C4 PEPcase	30	310	254
												Rubisco	14	50	26
